# Supplementary material for: Differences in Striatal Metabolism in [18F]FDG PET in Parkinson’s Disease and Atypical Parkinsonism
Source: Diagnostics (Basel). 2022 Dec 20;13(1):6. doi: 10.3390/diagnostics13010006 (PMC9818161; doi:10.3390/diagnostics13010006)
Supplement: Supplementary file 1 [file diagnostics-13-00006-s001.zip]

Archive with 1 entries (1 files):
- diagnostics-2009744-supplementary.pdf
